# Supplementary material for: Structurally Complex Osteosarcoma Genomes Exhibit Limited Heterogeneity within Individual Tumors and across Evolutionary Time
Source: Cancer Res Commun. 2023 Apr 12;3(4):564–75. doi: 10.1158/2767-9764.CRC-22-0348 (PMC10093779; doi:10.1158/2767-9764.CRC-22-0348)
Supplement: Supplementary Table S2 — Characteristics of patient samples obtained from Childhood Solid Tumor Network [file crc-22-0348-s03.xlsx]

## Sheet: Sheet1
	Characteristics of Patient samples obtained from Childhood Solid Tumor Network Data Portal (https://cstn.stjude.cloud)
	O-PDX Sample name	Disease	Age	Sex	Status	Site	Location	Treated	Germline Mutation	matched WGS	Matched RNAseq	CommonMutations
	SJOS046149_X2	Osteosarcoma	13	Female	Recurrent	Metastatic	Lung	No	No	Yes	Yes	Pending
	SJOS003939_X1	Osteosarcoma	15	Male	Diagnostic	Primary	Humerus	Yes	No	No	Yes	Pending
	SJOS003939_X2	Osteosarcoma	17	Male	Recurrent	Metastatic	Lung	No	No	Pending	Pending	Pending
